# Supplementary material for: Systemic Approach to Virulence Gene Network Analysis for Gaining New Insight into Cryptococcal Virulence
Source: Front Microbiol. 2016 Oct 27;7:1652. doi: 10.3389/fmicb.2016.01652 (PMC5081415; doi:10.3389/fmicb.2016.01652)
Supplement: Supplementary file 1 [file Data_Sheet_1.xlsx]

## Sheet: Total VAFs
lung specific
lung and brain specific
brain specific
has impact on brain virulence but lung function uncharacterized (survival assay via intravenous infection)
virulence uncharacterized (survival assay via intranasal/intratracheal infection)
gene symbol	CNAG	membrane specificity	number of transmembrane domains	reference PMID	STRING ID
ACL1	CNAG_04640	1		23078142	CNBJ2710
ACS1	CNAG_00797	1		18673460	CNBA7580
Ada 2	CNAG_01626	1		22174677	CNBC5870
ADE2	CNAG_02294	1		11860008	ADE2
AFR1	CNAG_00730	0	12	16428784	AFR1
ALL1	CNAG_06576	1		23565821, 18955480	CNBF0480
Aph1	CNAG_02944	1		25227465	CNBC1640
APP1	CNAG_06574	1		14523045	IP1
Avc1	CNAG_02579	1		23550133	CNBK2790
bwc1	CNAG_05181	1		15760278	BWC1
BWC2	CNAG_02435	1		15760278	BWC2
Cac1	CNAG_03202	1		12455973	CAC1
cap 60	CNAG_00600	1		9573112	CAP60
CAP10	CNAG_07554	0	1	10482503	CAP10
cap59	CNAG_00721	1		24751576, 19864415, 19542308, 19181873, 18854164, 15972469, 12787743, 11580071, 10482503, 8007987	CAP59
cap64	CNAG_02885	0	1	8675296	CAP64
Cas1	CNAG_07937	0	12	11703667	CAS1
CCK1	CNAG_00556	1		21926330	XP_777823.1
CCN1	CNAG_00694	1		12654817	CLF1
Ccr4	CNAG_03190	1		24391665, 21602483, 17646356	CCR4
CDA1	CNAG_05799	1		21784998	CNBF2910
CDA2	CNAG_01230	1		21784998	CNBD2840
CDA3	CNAG_01239	1		21784998	CNBD2750
CDC24	CNAG_04243	1		17233829	CNBH3660
CDC42	CNAG_05348	1		20025659	CNBL0140
CDC43	CNAG_02756	1		24014765	CNBC3430
CFO1	CNAG_06241	0	1	23322859	CNBM2260
CFT1	CNAG_05895	1		18282105	CFT1
chs3	CNAG_05581	0	6	21784998	CNBL2270
Cir1	CNAG_04864	1		17121456	Cir1
cks101	CNAG_05761	1		25114160	CNBF2540
CLC1	CNAG_02702	0	11	22093100, 14622414	CNBK1640
CMT	CNAG_05449	0		14504286	CNBI3290
CMT1	CNAG_03158	0	1	23498952	CNBG0630
CNA1	CNAG_04796	1		23450261, 10639477, 9184205	CNA1
CPA1	CNAG_03621 (175 aa)	1		11415984	CPA1
CPS 1	CNAG_04320	0	3	22140231, 17319742	CPS1
Crg1	CNAG_00125	1		15302835	CNBA1110
csr2	CNAG_07636	1		21784998	CNBE2700
CTR4	CNAG_00979	0	2	17290306	CNBD5220
CTS1	CNAG_03422	1		14555485	CTS1
CUF1	CNAG_07724	1		17290306	CNBG2470
cxt1	CNAG_05148	0	1	18347023	CAP3
ENA1	CNAG_00531	0	10	22846723, 20696827, 19151325	CNBA4950
ESS1	CNAG_01839	1		15870468	CNBC3960
Fbp 1	CNAG_05280	1		21478432, 24478071	CNBI3290
FRE3	CNAG_06524	0	5	24692633	CNBD0370
GAT1	CNAG_00193	1		22479580	CNBA1750
Gat201	CNAG_01551	1		21402362	CNBC0880
GAT204	CNAG_06762	1		21402362	CNBB5300
Gcn5	CNAG_00375	1		20581290	CNBA3150
GCS1	CNAG_05583	0	1	21283686, 22151739	CNBL2290
gib2	CNAG_05465	1		24659785	CNBL1210
Glr 1	CNAG_02399	1		16524907	CNBE1510
GMT1	CNAG_05817	0	9	24747214	GMT1
GMT2	CNAG_03426	0	10	24747214	GMT2
GPA 1	CNAG_04505	1		11287622, 9389652	GPA1
GSK 3	CNAG_06730	1		19749173	CNBB4980
HOG1	CNAG_01523	1		15728721	HOG1
hsv2	CNAG_04371	1		18854164	CNBH1690
Hxk 1	CNAG_05480	1		21652778	CNBL1350
Hxs1	CNAG_03772	0	13	23691177	CNBB3000
ILV2	CNAG_00268	1		15133116	CNBA2410
IPC1	CNAG_04453	0	6	21828220	IPC1
ire1	CNAG_03670	1		21852949	CNBB4040
ISC1	CNAG_00554	0	2	16988277	CNBA5190
Itr1a	CNAG_00097	0	12	21398509, 20689743	CNBA0850
KCS1	CNAG_02897	1		26037119	CNBC2080
KIN1	CNAG_01938	1		15469513	CNBK0790
Kre 5	CNAG_03648	1		20384682	CNBB4240
kre6	CNAG_06835	0	1	20384682	CNBD0250
ktr3	CNAG_03832	0	1	25477510	CNBB2470
Lac 1	CNAG_03465	1		23110112	LAC1
liv5	CNAG_02409	0	1	18854164	CNBE1410
LMP1	CNAG_06765	1		24743168	CNBB5330
Man1	CNAG_04744	1		11359567	CNBJ1720
mbs1	CNAG_07464	1		22080454	CNBB4890
MET2	CNAG_02270	1		17353245	CNBE2760
Met6	CNAG_01890	1		15347759	CNBK1240
mlh3	CNAG_01037	1		25114160	CNBD4650
MPK1	CNAG_04514	1		12787363	CNBH0400
MPR1	CNAG_04735	1		24895304	CNBJ1810
msl1	CNAG_03297	1		23042129	HAT2
msl5	CNAG_01158	1		25114160	BBP
NRG1	CNAG_05222	1		16835458	CNBI2700
nth2	CNAG_03525	1		25001408	CNBG4090
pak1	CNAG_05970	1		12455960	CNBF4570
Pbs2	CNAG_00769	1		15728721	CNBA7290
PCK1	CNAG_01845	1		15765146	PKC1
PFA4	CNAG_03981	0	4	25970403	PFA4
PIK1	CNAG_04335	1		22846723, 20696827	CNBH2020
pka1	CNAG_00396	1		11287622	PKA1
PKR1	CNAG_00570	1		11287622	PKR1
PLB 1	CNAG_06085	1		11123698	PLB1
PLC1	CNAG_02867	1		18532984	CNBC2360
pmc1	CNAG_01232	0	10	23895559	CNBD2820
PMT	CNAG_06834	0	9	17142566	CNBD0260
ptp2	CNAG_05155	1		24728196	CNBI2170
PYK 1	CNAG_01820	1		21652778	XP_776923.1
RAS 2	CNAG_04761	1		11782511	RAS2
RAS1	CNAG_01672	1		11782511	RAS1
RDI1	CNAG_03316	1		18779335	CNBG2150
Rim101	CNAG_05431	1		23322637, 20174553	RIM101
ROM2	CNAG_04119	1		16299318	CNBH4090
Rpb4	CNAG_01444	1		23659661	CNBD0780
rsp 5	CNAG_05355	1		19749173	CNBL0210
RUB1	CNAG_00370	1		22846723, 20696827	CNBA3200
Sch9	CNAG_06301	1		15503029	CNBN0340
scp1	CNAG_01580	0	6	17319742	CNBC6310
SEC14	CNAG_03153	1		21453402	CNBG0570
Sec6	CNAG_01911	1		19210702	CNBK1010
SIN 1	CNAG_04693	1		22339665	CNBJ2220
SKN7	CNAG_03409	1		16696662, 16041017	SKN7
SMT1	CNAG_01475	0	1	22151739	CNBC0150
Snf1	CNAG_06552	1		18673460	CNBF0250
SOD1	CNAG_01019	1		15643059, 12622821	SOD1
spe3-lys9	CNAG_03476	1		15189996	CNBG3640
SRE1	CNAG_04804	1		19818023, 19749173, 17462012	CNBJ1170
srx1	CNAG_00654	1		23998805	srx1
Ssa 1	CNAG_01727	1		17040492	HSP70
SSN8	CNAG_00440	0	1	21559476	CNBA4060
Ste11α	CNAG_06980	1		11298287	STE11
STE12 alphap	CNAG_01454	1		11248066, 10704467	CNBD0580
STE20a	CNAG_07408	1		12455960, 11121047	CNBD0600
stp1	CNAG_05742	0	4	17319742, 19818023, 19749173	CNBF2350
tar1	CNAG_04934	1		22470421	CNBF1230
tco1	CNAG_01850	1		16672377	CnNIK1
TPS1	CNAG_05292	1		16988267	XP_773402.1
TRX1	CNAG_02801	1		16045626	CNBC2990
TRX2	CNAG_01607			16045626	CNBC6080
tsa1	CNAG_03482	1		23998805	CNBG3690
Ubp5	CNAG_05650	1		22719877	CNBL2960
UGD1	CNAG_04969	1		15590833	UGD1
UGE1	CNAG_00697	1		17462022	UGE1
UGt1	CNAG_05139	0	5	17462022	CNBI2010
URA 5	CNAG_03196	1		12904554, 1541525	URA5
URA4	CNAG_00734	1		25011011	CNBA6930
Ure 1	CNAG_05540	1		10639402	URE1
URE2	CNAG_01167	1		17159224	CNBD3430
Uxs1	CNAG_03322	1		12139628	UXS1
Vad 1	CNAG_01537	1		15765146, 23264050	DHH1
VCX1	CNAG_03805	0	11	23895559, 20889719	CNBB2740
VPH 1	CNAG_01106	0	6	11737651	VPH1
Vps41	CNAG_00565	1		16879414	CNBA5300
VTC4	CNAG_01263	0	3	24711572	CNBD2470
wsp1	CNAG_02029	1		21357479	WSP1
yku80	CNAG_03637	1		18854164	CNBB4330
YPK 1	CNAG_04678	1		22339665	CNBJ2370
zap103	CNAG_04352	1		18854164	CNBH1860
Znf2	CNAG_05392	1		20485569	CNBL0570

## Sheet: VAF Motifs
Motif Name	Gene name
AAA_21	AFR1	URE2									14	Pkinase
DUF258	AFR1	RAS 2									11	Kinase-like
AAA_29	AFR1	GPA 1	URE2								10	Kdo
PAS_9	bwc1	BWC2									10	APH
PAS_3	bwc1	BWC2									6	C2
PAS	bwc1	BWC2									5	GATA
GATA	BWC2	Cir1	GAT1	Gat201	GAT204				5		5	zf-C2H2_4
LRR_8	Cac1	Ccr4									4	FTA2
LRR_4	Cac1	Ccr4
CAP59_mtransfer	cap 60	CMT1	cap59
Pkinase	CCK1	GSK 3	HOG1	ire1	KIN1	MPK1	pak1	Pbs2	PCK1	pka1	Sch9	Snf1	STE20a	YPK 1		14
Pkinase_Tyr	CCK1	GSK 3	HOG1	ire1	KIN1	MPK1	pak1	Pbs2	PCK1	pka1	Sch9	Snf1	STE20a	YPK 1		14
Exo_endo_phos	Ccr4	ISC1
Polysacc_deac_1	CDA1	CDA2	CDA3
Polysacc_deac_1	CDA2	CDA3
Kdo	GSK 3	pak1	Sch9	Snf1	STE20a	YPK 1	HOG1	IPC1	KIN1	MPK1			10
APH	GPA 1	GSK 3	ire1	KIN1	MPK1	pak1	Pbs2	pka1	Sch9	STE20a			10
Kinase-like	GSK 3	HOG1	KIN1	pak1	Pbs2	PCK1	pka1	Sch9	Snf1	STE20a	YPK 1		11
Choline_kinase	GSK 3	KIN1
FTA2	HOG1	PCK1	Sch9	YPK 1
RIO1	HOG1	KIN1
Sugar_tr	Hxs1	Itr1a
MFS_1	Hxs1	Itr1a
Cu-oxidase_2	CFO1	Lac 1
Cu-oxidase_3	CFO1	Lac 1
Cu-oxidase	CFO1	Lac 1
HATPase_c_3	mlh3	tco1
HATPase_c	mlh3	tco1
WD40	MPK1	msl1	gib2
ANAPC4_WD40	msl1	gib2
PBD	pak1	STE20a	wsp1
C2	CTS1	PCK1	PLC1	rsp 5	Sch9	STE12 alphap		6
Cation_ATPase_C	pmc1	ENA1
E1-E2_ATPase	pmc1	ENA1
Hydrolase	pmc1	ENA1
Cation_ATPase_N	pmc1	ENA1
Hydrolase_3	pmc1	ENA1
Ras	RAS 2	RAS1	CDC42
Roc	RAS 2	RAS1	CDC42
Arf	RAS 2	RAS1	CDC42
DUF258	RAS 2	AFR1
MMR_HSR1	RAS1	Vps41
zf-C2H2	NRG1	Rim101	STE12 alphap	zap103	Znf2			5
zf-H2C2_2	NRG1	Rim101	STE12 alphap	zap103	Znf2			5
zf-C2H2_4	NRG1	Rim101	STE12 alphap	zap103	Znf2			5
zf-met	NRG1	Rim101
zf-C2H2_6	Rim101	STE12 alphap	zap103
FOXP-CC	Rim101	zap103	Znf2
RhoGEF	ROM2	CDC24
DEP	ROM2	Crg1
WW	rsp 5	ESS1
Response_reg	SKN7	tco1
Methyltransf_25	SMT1	spe3-lys9
Methyltransf_11	SMT1	spe3-lys9
Methyltransf_12	SMT1	spe3-lys9
MTS	SMT1	spe3-lys9
NAD_binding_10	spe3-lys9	tar1
AlaDh_PNT_C	spe3-lys9	Glr 1
Pyr_redox_2	spe3-lys9	Glr 1
Semialdhyde_dh	spe3-lys9	tar1
zf-C2H2_8	STE12 alphap	zap103
zf-C2H2_jaz	Rim101	STE12 alphap	Znf2
Epimerase	tar1	UGE1	Uxs1
KR	tar1	UGE1
Thioredoxin	TRX1	TRX2
Thioredoxin_2	TRX1	TRX2
Thioredoxin_8	TRX1	TRX2
AhpC-TSA	TRX1	TRX2	tsa1
Redoxin	Redoxin	tsa1
Thioredoxin_9	TRX1	TRX2
GDP_Man_Dehyd	UGE1	Uxs1
3Beta_HSD	UGE1	Uxs1
Polysacc_synt_2	UGE1	Uxs1
RmlD_sub_bind	UGE1	Uxs1
NAD_binding_4	UGE1	Uxs1
UAA	GMT1	GMT2	UGt1
Amidohydro_1	URA4	Ure 1
Pkinase_C	PCK1	Sch9	YPK 1
